# Supplementary material for: Systemic and Mucosal Immunogenicity of Monovalent XBB.1.5-Adapted COVID-19 mRNA Vaccines in Patients with Inflammatory Bowel Disease
Source: Vaccines (Basel). 2024 Jul 15;12(7):774. doi: 10.3390/vaccines12070774 (PMC11281571; doi:10.3390/vaccines12070774)
Supplement: Supplementary file 1 [file vaccines-12-00774-s001.zip]

Archive with 1 entries (1 files):
- vaccines-3073185-supplementary.pdf
